# Supplementary material for: Vision-based dirt distribution mapping using deep learning
Source: Sci Rep. 2023 Aug 6;13:12741. doi: 10.1038/s41598-023-38538-3 (PMC10404584; doi:10.1038/s41598-023-38538-3)
Supplement: Supplementary file 1 — Supplementary Information 1. [file 41598_2023_38538_MOESM1_ESM.txt]

The supplementary video demonstrates the operation of the robot during the test scenarios. 
